# Supplementary material for: Transient Hepatitis B Surface Antigenemia Following Immunization with the Adjuvanted Hepatitis B Vaccine Fendrix®
Source: Vaccines (Basel). 2025 Nov 30;13(12):1216. doi: 10.3390/vaccines13121216 (PMC12737611; doi:10.3390/vaccines13121216)
Supplement: Supplementary file 1 [file vaccines-13-01216-s001.zip]

Archive with 1 entries (1 files):
- vaccines-3985238-supplementary.pdf
